# Supplementary material for: Molecular epidemiology and antimicrobial resistance profiles of Pseudomonas aeruginosa causing bloodstream infections in neutropenic cancer patients
Source: Front Microbiol. 2025 Sep 30;16:1681506. doi: 10.3389/fmicb.2025.1681506 (PMC12518357; doi:10.3389/fmicb.2025.1681506)
Supplement: Supplementary file 1 [file Table_1.XLSX]

## Sheet: Full1
Table S1: Metadata of the 94 P. aeruginosa strains isolated from bacteriemies from neutropenic cancer patients. Demographic and microbiological characteristics are shown.
strain ID	Hospital	Year	Project number	Accession number	Susceptibility	ST	Mucoid	Pigments	MDR	XDR	Pip/Tazo MIC	Pip/Tazo Interp	Aztreonam MIC	Aztreonam Interp	Cefepime MIC	CefepimE Interp	Ceftazidime MIC	Ceftazidime Interp	Ceftazidime/Avibactam MIC	Ceftazidime/Avibactam Interp	Ceftolozane/Tazobactam MIC	Ceftolozane/Tazobactam Interp	Imipenem MIC	Imipenem Interp	Meropenem MIC	Meropenem Interp	Ciprofloxacin MIC	Ciprofloxacin Interp	Amikacin MIC	Amikacin Interp	Tobramycin MIC	Tobramycin Interp	Colistin MIC	Colistin Interp	Beta-lactamase	Aminoglycoside enzymes	ExoU+
HUB008967	Bellvitge University Hospital	2010	PRJEB94953	ERX14772614	1	274	No	No	No	No	<=4	S	4	I	4	S	2	S	<=2	S	<=1	S	2	S	1	S	00:25:00	S	<=8	S	<=2	S	<=2	S			No
HUB010135	Bellvitge University Hospital	2010	PRJEB94953	ERX14772615	1	701	No	No	No	No	<=4	S	4	I	<=1	S	2	S	<=2	S	<=1	S	<=1	S	<=0.12	S	00:25:00	S	<=8	S	<=2	S	<=2	S			No
HUB010426	Bellvitge University Hospital	2010	PRJEB94953	ERX14772616	1	2685	No	No	No	No	<=4	S	4	I	2	S	2	S	<=2	S	<=1	S	<=1	S	<=0.12	S	00:25:00	S	<=8	S	<=2	S	<=2	S			No
HUB011507	Bellvitge University Hospital	2011	PRJEB94953	ERX14772617	1	2235	No	No	No	No	<=4	S	8	I	4	S	2	S	<=2	S	<=1	S	>4	R	8	I	00:25:00	S	<=8	S	<=2	S	<=2	S			No
HUB012583	Bellvitge University Hospital	2011	PRJEB94953	ERX14772618	1	676	No	No	No	No	<=4	S	<=1	S	<=1	S	<=1	S	<=2	S	<=1	S	>4	R	1	S	>1	R	<=8	S	<=2	S	<=2	S			No
HUB012836	Bellvitge University Hospital	2011	PRJEB94953	ERX14772619	2	3194	No	No	Yes	No	16	S	4	I	8	S	2	S	<=2	S	<=1	S	>4	R	4	I	00:25:00	S	<=8	S	>4	R	4	S			Yes
HUB013160	Bellvitge University Hospital	2011	PRJEB94953	ERX14772620	1	253	No	No	No	No	<=4	S	4	I	2	S	4	S	<=2	S	<=1	S	2	S	1	S	00:25:00	S	<=8	S	<=2	S	<=2	S			Yes
HUB014542	Bellvitge University Hospital	2012	PRJEB94953	ERX14772621	1	381	No	No	No	No	<=4	S	2	I	<=1	S	<=1	S	<=2	S	<=1	S	<=1	S	<=0.12	S	<=0.06	S	<=8	S	<=2	S	<=2	S			No
HUB014557	Bellvitge University Hospital	2012	PRJEB94953	ERX14772622	1	253	No	No	No	No	<=4	S	4	I	8	S	<=1	S	<=2	S	<=1	S	<=1	S	1	S	>1	R	<=8	S	<=2	S	<=2	S			Yes
HUB015057	Bellvitge University Hospital	2012	PRJEB94953	ERX14772623	1	3689	No	No	No	No	<=4	S	4	I	2	S	2	S	<=2	S	<=1	S	<=1	S	<=0.12	S	00:25:00	S	<=8	S	<=2	S	<=2	S			Yes
HUB015677	Bellvitge University Hospital	2012	PRJEB94953	ERX14772624	1	2618	No	No	No	No	8	S	16	I	8	S	4	S	4	S	<=1	S	2	S	1	S	1	R	<=8	S	<=2	S	<=2	S			No
HUB015875	Bellvitge University Hospital	2012	PRJEB94953	ERX14772625	1	244	No	No	No	No	<=4	S	8	I	2	S	2	S	<=2	S	<=1	S	2	S	1	S	<=0.06	S	<=8	S	<=2	S	4	S			No
HUB016167	Bellvitge University Hospital	2012	PRJEB94953	ERX14772626	1	1014	No	Pyochelin	No	No	<=4	S	2	I	<=1	S	<=1	S	<=2	S	<=1	S	>4	R	2	S	<=0.06	S	<=8	S	<=2	S	<=2	S			No
HUB016276	Bellvitge University Hospital	2013	PRJEB94953	ERX14772627	1	810	No	No	No	No	<=4	S	4	I	4	S	2	S	<=2	S	<=1	S	<=1	S	1	S	1	R	<=8	S	<=2	S	4	S			No
HUB016383	Bellvitge University Hospital	2012	PRJEB94953	ERX14772628	1	17	No	No	No	No	<=4	S	<8	S	4	S	2	S	<=2	S	<=1	S	<=1	S	1	S	<=0.06	S	<=8	S	<=2	S	<=2	S			No
HUB016544	Bellvitge University Hospital	2013	PRJEB94953	ERX14772629	1	446	No	No	No	No	<=4	S	4	I	2	S	<=1	S	<=2	S	<=1	S	>4	R	4	I	<=0.06	S	<=8	S	<=2	S	<=2	S			Yes
HUB017531	Bellvitge University Hospital	2013	PRJEB94953	ERX14772630	1	253	No	No	No	No	<=4	S	4	I	<=1	S	<=1	S	<=2	S	<=1	S	2	S	1	S	<=0.06	S	<=8	S	<=2	S	<=2	S			Yes
HUB017663	Bellvitge University Hospital	2013	PRJEB94953	ERX14772631	1	235	No	No	No	No	<=4	S	4	I	2	S	2	S	<=2	S	<=1	S	<=1	S	1	S	00:25:00	S	<=8	S	<=2	S	<=2	S			Yes
HUB017725	Bellvitge University Hospital	2013	PRJEB94953	ERX14772632	1	235	No	No	No	No	<=4	S	4	I	2	S	<=1	S	<=2	S	<=1	S	<=1	S	1	S	<=0.06	S	<=8	S	<=2	S	<=2	S			Yes
HUB019516	Bellvitge University Hospital	2014	PRJEB94953	ERX14772633	1	245	No	No	No	No	<=4	S	2	I	2	S	<=1	S	<=2	S	<=1	S	2	S	2	S	00:25:00	S	<=8	S	<=2	S	<=2	S			No
HUB020021	Bellvitge University Hospital	2014	PRJEB94953	ERX14772634	1	3194	No	No	No	No	<=4	S	<=1	S	2	S	<=1	S	<=2	S	<=1	S	<=1	S	<=0.12	S	00:25:00	S	<=8	S	<=2	S	<=2	S			Yes
HUB020120	Bellvitge University Hospital	2015	PRJEB94953	ERX14772635	1	253	No	No	No	No	<=4	S	4	I	2	S	<=1	S	<=2	S	<=1	S	<=1	S	1	S	00:25:00	S	<=8	S	<=2	S	<=2	S			Yes
HUB020657	Bellvitge University Hospital	2014	PRJEB94953	ERX14772636	1	3002	No	Pyoverdine	No	No	<=4	S	2	I	<=1	S	<=1	S	<=2	S	<=1	S	2	S	1	S	00:25:00	S	<=8	S	<=2	S	<=2	S			No
HUB022295	Bellvitge University Hospital	2015	PRJEB94953	ERX14772637	1	499	No	No	No	No	<=4	S	4	I	2	S	<=1	S	<=2	S	<=1	S	<=1	S	<=0.12	S	00:25:00	S	<=8	S	<=2	S	<=2	S			No
HUB022639	Bellvitge University Hospital	2016	PRJEB94953	ERX14772638	1	699	No	No	No	No	<=4	S	2	I	2	S	<=1	S	<=2	S	<=1	S	<=1	S	1	S	00:25:00	S	<=8	S	<=2	S	<=2	S			No
HUB022981	Bellvitge University Hospital	2016	PRJEB94953	ERX14772639	1	1295	No	No	Yes	Yes	>16	R	8	I	>8	R	16	R	<=2	S	<=1	S	>4	R	8	I	>1	R	<=8	S	>4	R	<=2	S		aadB	No
HUB023492	Bellvitge University Hospital	2016	PRJEB94953	ERX14772640	1	1295	No	No	No	No	<=4	S	4	I	2	S	2	S	<=2	S	<=1	S	2	S	1	S	00:25:00	S	<=8	S	<=2	S	<=2	S			No
HUB023837	Bellvitge University Hospital	2016	PRJEB94953	ERX14772641	1	155	No	No	No	No	<=4	S	4	I	8	S	2	S	<=2	S	<=1	S	4	S	1	S	00:25:00	S	>16	R	<=2	S	<=2	S			No
HUB024948	Bellvitge University Hospital	2016	PRJEB94953	ERX14772642	1	17	No	No	No	No	<=4	S	4	I	2	S	<=1	S	<=2	S	<=1	S	<=1	S	<=0.12	S	<=0.06	S	<=8	S	<=2	S	<=2	S			No
HUB025546	Bellvitge University Hospital	2017	PRJEB94953	ERX14772643	1	3998	No	No	No	No	<=4	S	4	I	4	S	4	S	<=2	S	<=1	S	<=1	S	<=0.12	S	00:25:00	S	<=8	S	<=2	S	<=2	S			Yes
HUB025936	Bellvitge University Hospital	2017	PRJEB94953	ERX14772644	3	175	No	No	Yes	Yes	>16	R	8	I	>8	R	16	R	<=2	S	<=1	S	>4	R	8	I	>1	R	<=8	S	>4	R	<=2	S		aadB	No
HUB026248	Bellvitge University Hospital	2017	PRJEB94953	ERX14772645	3	253	No	No	Yes	Yes	>16	R	2	I	>8	R	>32	R	>8	R	>4	R	>4	R	>8	R	>1	R	>16	R	>4	R	<=2	S	VIM-1		Yes
HUB026718	Bellvitge University Hospital	2017	PRJEB94953	ERX14772646	1	3737	No	No	No	No	16	S	>16	R	8	S	4	S	4	S	<=1	S	<=1	S	1	S	00:05:00	S	<=8	S	<=2	S	<=2	S			No
HUB028068	Bellvitge University Hospital	2018	PRJEB94953	ERX14772647	1	365	No	No	No	No	<=4	S	4	I	2	S	2	S	<=2	S	<=1	S	<=1	S	<=0.12	S	00:25:00	S	<=8	S	<=2	S	<=2	S			Yes
HUB20514	Bellvitge University Hospital	2018	PRJEB94953	ERX14772648	1	2111	No	No	No	No	<=4	S	4	I	2	S	<=1	S	<=2	S	<=1	S	<=1	S	<=0.12	S	00:25:00	S	<=8	S	<=2	S	<=2	S			No
HUGM1	Gregorio Marañón University Hospital	2018	PRJEB94953	ERX14772649	2	175	No	No	Yes	No	16	S	16	I	>8	R	8	S	4	S	<=1	S	>4	R	>8	R	>1	R	<=8	S	>4	R	<=2	S		aadB	No
HUGM10	Gregorio Marañón University Hospital	2017	PRJEB94953	ERX14772650	3	175	No	No	Yes	Yes	16	S	>16	R	>8	R	8	S	4	S	<=1	S	>4	R	>8	R	>1	R	<=8	S	>4	R	<=2	S		aadB	No
HUGM11	Gregorio Marañón University Hospital	2017	PRJEB94953	ERX14772651	3	175	No	No	Yes	Yes	>16	R	>16	R	>8	R	>32	R	4	S	4	S	>4	R	>8	R	>1	R	16	I	>4	R	<=2	S		aadB	No
HUGM12	Gregorio Marañón University Hospital	2018	PRJEB94953	ERX14772652	3	175	No	No	Yes	Yes	8	S	16	I	8	S	4	S	<=2	S	<=1	S	>4	R	>8	R	>1	R	<=8	S	>4	R	<=2	S		aadB	No
HUGM13	Gregorio Marañón University Hospital	2018	PRJEB94953	ERX14772653	2	175	No	No	Yes	No	>16	R	16	I	>8	R	16	R	4	S	<=1	S	>4	R	>8	R	>1	R	<=8	S	>4	R	<=2	S		aadB	No
HUGM2	Gregorio Marañón University Hospital	2018	PRJEB94953	ERX14772654	3	175	No	No	Yes	Yes	>16	R	16	I	>8	R	8	S	4	S	<=1	S	>4	R	>8	R	>1	R	16	I	>4	R	<=2	S		aadB	No
HUGM3	Gregorio Marañón University Hospital	2016	PRJEB94953	ERX14772655	3	175	No	No	Yes	Yes	>16	R	16	I	>8	R	16	R	<=2	S	<=1	S	>4	R	>8	R	>1	R	<=8	S	>4	R	<=2	S		aadB	No
HUGM4	Gregorio Marañón University Hospital	2017	PRJEB94953	ERX14772656	3	175	No	No	Yes	Yes	>16	R	16	I	>8	R	8	S	4	S	<=1	S	>4	R	>8	R	>1	R	16	I	>4	R	<=2	S		aadB	No
HUGM5	Gregorio Marañón University Hospital	2016	PRJEB94953	ERX14772657	2	175	No	No	Yes	No	16	S	16	I	>8	R	8	S	4	S	<=1	S	>4	R	>8	R	>1	R	<=8	S	>4	R	<=2	S		aadB	No
HUGM6	Gregorio Marañón University Hospital	2016	PRJEB94953	ERX14772658	2	175	No	No	Yes	No	16	S	16	I	>8	R	8	S	4	S	<=1	S	>4	R	>8	R	>1	R	<=8	S	>4	R	<=2	S		aadB	No
HUGM7	Gregorio Marañón University Hospital	2016	PRJEB94953	ERX14772659	2	175	No	No	Yes	No	<=4	S	<=1	S	8	S	2	S	<=2	S	<=1	S	>4	R	2	S	>1	R	<=8	S	>4	R	<=2	S		aadB	No
HUGM8	Gregorio Marañón University Hospital	2016	PRJEB94953	ERX14772660	3	175	No	No	Yes	Yes	>16	R	16	I	>8	R	32	R	<=2	S	<=1	S	>4	R	>8	R	>1	R	<=8	S	>4	R	<=2	S		aadB	No
HUGM9	Gregorio Marañón University Hospital	2017	PRJEB94953	ERX14772661	3	175	No	No	Yes	Yes	16	S	16	I	>8	R	16	R	4	S	<=1	S	>4	R	>8	R	>1	R	16	I	>4	R	<=2	S		aadB	No
HURC1	Ramón y Cajal University Hospital	2006	PRJEB94953	ERX14772662	1	377	No	Pyocianyn	No	No	<=4	S	4	I	2	S	<=1	S	<=2	S	<=1	S	<=1	S	1	S	00:25:00	S	<=8	S	<=2	S	<=2	S			Yes
HURC10	Ramón y Cajal University Hospital	2006	PRJEB94953	ERX14772663	1	3011	No	No	No	No	<=4	S	4	I	2	S	2	S	<=2	S	<=1	S	<=1	S	1	S	00:25:00	S	<=8	S	<=2	S	<=2	S			No
HURC11	Ramón y Cajal University Hospital	2006	PRJEB94953	ERX14772664	1	198	No	Pyoverdine	No	No	<=4	S	4	I	4	S	2	S	<=2	S	<=1	S	2	S	1	S	00:25:00	S	<=8	S	<=2	S	<=2	S			No
HURC12	Ramón y Cajal University Hospital	2006	PRJEB94953	ERX14772665	1	309	No	No	No	No	<=4	S	4	I	2	S	2	S	<=2	S	<=1	S	<=1	S	<=0.12	S	<=0.06	S	<=8	S	<=2	S	<=2	S			Yes
HURC13	Ramón y Cajal University Hospital	2007	PRJEB94953	ERX14772666	1	17	No	Pyoverdine	No	No	<=4	S	2	I	<=1	S	<=1	S	<=2	S	<=1	S	2	S	1	S	>1	R	<=8	S	<=2	S	<=2	S			No
HURC14	Ramón y Cajal University Hospital	2007	PRJEB94953	ERX14772667	1	298	No	No	No	No	8	S	16	I	4	S	2	S	<=2	S	<=1	S	2	S	1	S	>1	R	<=8	S	<=2	S	<=2	S			Yes
HURC15	Ramón y Cajal University Hospital	2007	PRJEB94953	ERX14772668	1	298	No	No	No	No	8	S	16	I	4	S	2	S	<=2	S	<=1	S	<=1	S	1	S	>1	R	<=8	S	<=2	S	<=2	S			Yes
HURC16	Ramón y Cajal University Hospital	2008	PRJEB94953	ERX14772669	1	17	No	No	No	No	<=4	S	4	I	2	S	2	S	<=2	S	<=1	S	<=1	S	<=0.12	S	00:25:00	S	<=8	S	<=2	S	4	S			No
HURC17	Ramón y Cajal University Hospital	2008	PRJEB94953	ERX14772670	1	244	No	Pyocianyn	No	No	8	S	16	I	8	S	2	S	4	S	<=1	S	>4	R	8	I	>1	R	<=8	S	<=2	S	<=2	S			No
HURC18	Ramón y Cajal University Hospital	2009	PRJEB94953	ERX14772671	1	3342	No	No	No	No	<=4	S	4	I	<=1	S	<=1	S	<=2	S	<=1	S	4	S	1	S	00:25:00	S	<=8	S	<=2	S	<=2	S			No
HURC19	Ramón y Cajal University Hospital	2009	PRJEB94953	ERX14772672	1	17	No	No	No	No	<=4	S	4	I	>8	R	2	S	<=2	S	<=1	S	<=1	S	<=0.12	S	00:25:00	S	16	I	<=2	S	<=2	S			No
HURC2	Ramón y Cajal University Hospital	2010	PRJEB94953	ERX14772673	1	175	No	No	No	No	<=4	S	4	I	8	S	4	S	<=2	S	<=1	S	<=1	S	1	S	>1	R	<=8	S	>4	R	<=2	S		aadB	No
HURC20	Ramón y Cajal University Hospital	2010	PRJEB94953	ERX14772673	1	162	No	No	No	No	<=4	S	4	I	2	S	2	S	<=2	S	<=1	S	2	S	1	S	00:25:00	S	<=8	S	<=2	S	<=2	S			No
HURC21	Ramón y Cajal University Hospital	2010	PRJEB94953	ERX14772674	1	244	No	Pyoverdine	No	No	<=4	S	<=1	S	4	S	<=1	S	<=2	S	<=1	S	2	S	1	S	00:25:00	S	16	I	<=2	S	<=2	S			No
HURC22	Ramón y Cajal University Hospital	2010	PRJEB94953	ERX14772675	2	532	No	No	Yes	No	16	S	>16	R	>8	R	4	S	4	S	<=1	S	>4	R	>8	R	1	R	16	I	<=2	S	<=2	S			Yes
HURC23	Ramón y Cajal University Hospital	2012	PRJEB94953	ERX14772676	2	175	No	No	Yes	No	8	S	8	I	>8	R	2	S	4	S	<=1	S	2	S	1	S	>1	R	16	I	>4	R	<=2	S		aadB	No
HURC3	Ramón y Cajal University Hospital	2013	PRJEB94953	ERX14772677	1	175	No	No	No	No	<=4	S	8	I	8	S	2	S	<=2	S	<=1	S	<=1	S	1	S	>1	R	16	I	>4	R	<=2	S		aadB	No
HURC4	Ramón y Cajal University Hospital	2013	PRJEB94953	ERX14772678	1	175	No	No	No	No	<=4	S	4	I	8	S	2	S	<=2	S	<=1	S	<=1	S	1	S	>1	R	<=8	S	>4	R	<=2	S		aadB	No
HURC5	Ramón y Cajal University Hospital	2014	PRJEB94953	ERX14772679	1	3478	No	No	No	No	<=4	S	4	I	2	S	2	S	<=2	S	<=1	S	2	S	1	S	00:25:00	S	<=8	S	<=2	S	4	S			No
HURC6	Ramón y Cajal University Hospital	2015	PRJEB94953	ERX14772680	1	175	No	Pyoverdine	No	No	<=4	S	16	I	4	S	2	S	<=2	S	<=1	S	<=1	S	1	S	00:05:00	S	<=8	S	<=2	S	<=2	S		aadB	No
HURC7	Ramón y Cajal University Hospital	2016	PRJEB94953	ERX14772681	2	175	No	No	Yes	No	<=4	S	2	I	4	S	2	S	<=2	S	<=1	S	>4	R	4	I	>1	R	<=8	S	>4	R	<=2	S		aadB	No
HURC8	Ramón y Cajal University Hospital	2016	PRJEB94953	ERX14772682	1	175	No	No	No	No	<=4	S	4	I	2	S	2	S	<=2	S	<=1	S	<=1	S	<=0.12	S	00:25:00	S	<=8	S	<=2	S	<=2	S		aadB	No
HURC9	Ramón y Cajal University Hospital	2015	PRJEB94953	ERX14772683	1	395	No	No	No	No	<=4	S	4	I	2	S	<=1	S	<=2	S	<=1	S	<=1	S	<=0.12	S	<=0.06	S	<=8	S	<=2	S	<=2	S			No
HUVH1	Vall d'Hebron University Hospital	2017	PRJEB94953	ERX14772684	3	175	No	No	Yes	Yes	>16	R	16	I	>8	R	16	R	<=2	S	<=1	S	>4	R	8	I	>1	R	<=8	S	>4	R	<=2	S		aadB	No
HUVH2	Vall d'Hebron University Hospital	2012	PRJEB94953	ERX14772685	3	175	No	No	Yes	Yes	>16	R	16	I	>8	R	16	R	<=2	S	<=1	S	>4	R	>8	R	>1	R	<=8	S	>4	R	<=2	S		aadB	No
HUVH3	Vall d'Hebron University Hospital	2013	PRJEB94953	ERX14772686	2	533	No	No	Yes	No	>16	R	>16	R	>8	R	32	R	8	S	2	S	>4	R	>8	R	>1	R	<=8	S	<=2	S	<=2	S			Yes
HUVH4	Vall d'Hebron University Hospital	2013	PRJEB94953	ERX14772687	3	175	No	No	Yes	Yes	>16	R	16	I	>8	R	16	R	<=2	S	<=1	S	>4	R	>8	R	>1	R	<=8	S	>4	R	<=2	S		aadB	No
HUVH5A	Vall d'Hebron University Hospital	2013	PRJEB94953	ERX14772688	1	313	Yes	No	No	No	8	S	16	I	8	S	4	S	4	S	<=1	S	>4	R	>8	R	00:25:00	S	<=8	S	<=2	S	<=2	S			Yes
HUVH6	Vall d'Hebron University Hospital	2013	PRJEB94953	ERX14772689	3	175	No	No	Yes	Yes	>16	R	16	I	>8	R	16	R	<=2	S	<=1	S	>4	R	>8	R	>1	R	<=8	S	>4	R	<=2	S		aadB	No
HUVH7	Vall d'Hebron University Hospital	2014	PRJEB94953	ERX14772690	3	175	No	No	Yes	Yes	>16	R	16	I	>8	R	16	R	<=2	S	<=1	S	>4	R	>8	R	>1	R	<=8	S	>4	R	<=2	S		aadB	No
HUVH8	Vall d'Hebron University Hospital	2013	PRJEB94953	ERX14772691	1	312	No	No	No	No	<=4	S	<=1	S	<=1	S	<=1	S	<=2	S	<=1	S	>4	R	1	S	>1	R	<=8	S	<=2	S	<=2	S			Yes
HUVH9	Vall d'Hebron University Hospital	2010	PRJEB94953	ERX14772692	3	175	No	No	Yes	Yes	>16	R	>16	R	>8	R	32	R	4	S	2	S	>4	R	>8	R	>1	R	<=8	S	>4	R	<=2	S		aadB	No
HUVM1	Virgen Macarena University Hospital	2016	PRJEB94953	ERX14772693	1	980	No	No	No	No	<=4	S	4	I	4	S	2	S	<=2	S	<=1	S	<=1	S	1	S	00:25:00	S	<=8	S	<=2	S	4	S			No
HUVM11	Virgen Macarena University Hospital	2017	PRJEB94953	ERX14772694	1	267	No	Pyoverdine	No	No	8	S	8	I	2	S	4	S	<=2	S	<=1	S	2	S	1	S	00:25:00	S	<=8	S	<=2	S	4	S			No
HUVM12	Virgen Macarena University Hospital	2017	PRJEB94953	ERX14772695	1	871	No	No	No	No	<=4	S	8	I	4	S	2	S	<=2	S	<=1	S	<=1	S	1	S	00:25:00	S	<=8	S	<=2	S	4	S		aadA2	No
HUVM14	Virgen Macarena University Hospital	2014	PRJEB94953	ERX14772696	1	1203	No	Pyoverdine	No	No	<=4	S	4	I	<=1	S	<=1	S	<=2	S	<=1	S	<=1	S	1	S	<=0.06	S	<=8	S	<=2	S	<=2	S			Yes
HUVM18	Virgen Macarena University Hospital	2014	PRJEB94953	ERX14772697	3	111	No	Pyoverdine	Yes	Yes	>16	R	>16	R	>8	R	16	R	4	S	<=1	S	>4	R	>8	R	>1	R	>16	R	>4	R	<=2	S	OXA-9		No
HUVM2	Virgen Macarena University Hospital	2016	PRJEB94953	ERX14772698	1	313	No	No	No	No	<=4	S	4	I	8	S	4	S	<=2	S	<=1	S	2	S	1	S	00:25:00	S	<=8	S	<=2	S	4	S			Yes
HUVM30	Virgen Macarena University Hospital	2014	PRJEB94953	ERX14772699	1	634	No	Pyoverdine	No	No	<=4	S	8	I	4	S	<=1	S	<=2	S	<=1	S	<=1	S	1	S	00:25:00	S	<=8	S	<=2	S	<=2	S			No
HUVM38	Virgen Macarena University Hospital	2014	PRJEB94953	ERX14772700	1	1621	No	No	No	No	<=4	S	8	I	2	S	<=1	S	<=2	S	<=1	S	<=1	S	1	S	00:25:00	S	<=8	S	<=2	S	<=2	S			No
HUVM47	Virgen Macarena University Hospital	2015	PRJEB94953	ERX14772701	1	3218	No	No	No	No	<=4	S	4	I	4	S	2	S	<=2	S	<=1	S	<=1	S	<=0.12	S	00:25:00	S	<=8	S	<=2	S	<=2	S			No
HUVM5	Virgen Macarena University Hospital	2017	PRJEB94953	ERX14772702	1	270	No	Pyoverdine	No	No	16	S	4	I	4	S	2	S	<=2	S	<=1	S	<=1	S	<=0.12	S	00:25:00	S	<=8	S	<=2	S	<=2	S			No
HUVM6	Virgen Macarena University Hospital	2017	PRJEB94953	ERX14772703	1	139	No	No	No	No	<=4	S	4	I	2	S	<=1	S	<=2	S	<=1	S	<=1	S	1	S	00:25:00	S	<=8	S	<=2	S	4	S			No
HUVM7	Virgen Macarena University Hospital	2017	PRJEB94953	ERX14772704	1	3850	No	No	No	No	<=4	S	4	I	4	S	4	S	<=2	S	<=1	S	<=1	S	<=0.12	S	00:25:00	S	<=8	S	<=2	S	4	S			No
HUVM714	Virgen Macarena University Hospital	2014	PRJEB94953	ERX14772705	1	800	No	No	No	No	<=4	S	8	I	4	S	<=1	S	<=2	S	<=1	S	<=1	S	<=0.12	S	00:25:00	S	<=8	S	<=2	S	<=2	S			No
HUVM9	Virgen Macarena University Hospital	2017	PRJEB94953	ERX14772706	1	1239	No	No	No	No	16	S	4	I	8	S	>32	S	<=2	S	<=1	S	2	S	1	S	00:25:00	S	<=8	S	<=2	S	<=2	S			No
