# Supplementary material for: Molecular epidemiology and antimicrobial resistance profiles of Pseudomonas aeruginosa causing bloodstream infections in neutropenic cancer patients
Source: Front Microbiol. 2025 Sep 30;16:1681506. doi: 10.3389/fmicb.2025.1681506 (PMC12518357; doi:10.3389/fmicb.2025.1681506)
Supplement: Supplementary file 2 [file Table_2.XLSX]

## Sheet: Full1
Resistotype	Resistance patterns	MAR Index	Ratio of isolates
None	None	0	0.5
I	CIP	0.08	0.064
II	AZT	0.08	0.011
III	CEF	0.08	0.011
IV	IMP	0.08	0.032
V	AMK	0.08	0.011
VI	CIP, TOB	0.15	0.032
VII	IMI, CIP	0.15	0.032
VIII	IMI, MER	0.15	0.011
IX	IMI, TOBRA	0.15	0.011
X	CEF, CIP, TOB	0.23	0.011
XI	IMI, CIP, TOB	0.23	0.021
XII	IMI, MER, CIP, TOB	0.31	0.021
XIII	CEF, IMI, MER, CIP, TOB	0.38	0.032
XIV	PIP-TAZ, CEF, IMI, MER, CIPR, TOB	0.46	0.021
XV	PIP-TAZ,CEF,CEFT,IMI, CIP, TOB	0.46	0.032
XVI	AZT, CEF, IMI, MER, CIP, AMIK, TOB	0.53	0.021
XVII	PIP-TAZ, AZT, CEF, CEFT, IMI, MER, CIP	0.53	0.011
XVIII	PIP-TAZ, CEF,CEFT,IMI, MER, CIP, TOB	0.53	0.074
XIX	PIP-TAZ, AZT, CEF, CEFT, IMI, MER, CIPR, TOB	0.62	0.021
XX	PIP-TAZ, AZT, CEF, CEFT, IMI, MER, CIP, AMIK, TOB	0.85	0.011
XXI	PIP-TAZ, AZT, CEF, CEFT, CEFT-TAZ, CEFTA-AVI, IMI, MER, CIP, AMIK, TOB	0.69	0.011
